# Supplementary material for: In Situ-Initiated Poly-1,3-dioxolane Gel Electrolyte for High-Voltage Lithium Metal Batteries
Source: Molecules. 2024 May 23;29(11):2454. doi: 10.3390/molecules29112454 (PMC11173723; doi:10.3390/molecules29112454)
Supplement: Supplementary file 1 [file molecules-29-02454-s001.zip]

Archive with 1 entries (1 files):
- molecules-3010314-supplementary.pdf
